# Supplementary material for: Allosteric inhibition of HTRA1 activity by a conformational lock mechanism to treat age-related macular degeneration
Source: Nat Commun. 2022 Sep 5;13:5222. doi: 10.1038/s41467-022-32760-9 (PMC9445180; doi:10.1038/s41467-022-32760-9)
Supplement: Supplementary file 4 — Source Data [file 41467_2022_32760_MOESM4_ESM.zip]

Archive with 1 entries (1 files):
- Source Data II (1).xlsx
